# Supplementary material for: From Differential DNA Methylation in COPD to Mitochondria: Regulation of AHRR Expression Affects Airway Epithelial Response to Cigarette Smoke
Source: Cells. 2022 Oct 29;11(21):3423. doi: 10.3390/cells11213423 (PMC9656229; doi:10.3390/cells11213423)
Supplement: Supplementary file 1 [file cells-11-03423-s001.zip]

Archive with 1 entries (1 files):
- cells-1879181-supplementary.pdf
